# Supplementary material for: Efficiency of Alginic Acid, Sodium Carboxymethylcellulose, and Potassium Polyaspartate as Calcium Tartrate Stabilizers in Wines
Source: Foods. 2024 Jun 15;13(12):1880. doi: 10.3390/foods13121880 (PMC11202715; doi:10.3390/foods13121880)
Supplement: Supplementary file 1 [file foods-13-01880-s001.zip]

Archive with 1 entries (1 files):
- foods-3042204-supplementary.pdf
